# Supplementary material for: Genome signature-based dissection of human gut metagenomes to extract subliminal viral sequences
Source: Nat Commun. 2013 Sep 16;4:2420. doi: 10.1038/ncomms3420 (PMC3778543; doi:10.1038/ncomms3420)
Supplement: Supplementary Data 1 — Sequences recovered from gut metagenomes using the PGSR and categorised by functional profiling. [file ncomms3420-s2.xlsx]

## Sheet: Data 1
Supplementary Data 1: Sequences recovered from gut metagenomes using the PGSR and categorised by functional profiling.
Sequence type1	Sequence name	Sequence length (nucleotides)2	Dataset3
Non-Phage	In-A_000221	11585	Japanese gut metagenomes
Non-Phage	scaffold12848_3_MH0003	19588	MetaHIT
Non-Phage	scaffold53140_1_MH0003	20991	MetaHIT
Non-Phage	scaffold7152_4_MH0003	16773	MetaHIT
Non-Phage	scaffold8008_2_MH0003	15911	MetaHIT
Non-Phage	scaffold129977_2_MH0012	10515	MetaHIT
Non-Phage	scaffold18203_1_MH0012	22010	MetaHIT
Non-Phage	scaffold19197_2_MH0012	47304	MetaHIT
Non-Phage	scaffold20671_2_MH0012	35305	MetaHIT
Non-Phage	scaffold21126_1_MH0012	16089	MetaHIT
Non-Phage	scaffold68433_1_MH0012	17996	MetaHIT
Non-Phage	scaffold11453_5_MH0014	10085	MetaHIT
Non-Phage	scaffold22677_6_MH0014	17257	MetaHIT
Non-Phage	scaffold37001_2_MH0016	54195	MetaHIT
Non-Phage	scaffold38737_3_MH0016	23204	MetaHIT
Non-Phage	scaffold7857_4_MH0016	20866	MetaHIT
Non-Phage	scaffold9328_1_MH0016	20476	MetaHIT
Non-Phage	scaffold1087_6_MH0018	22469	MetaHIT
Non-Phage	scaffold11007_1_MH0020	29692	MetaHIT
Non-Phage	scaffold1272_1_MH0020	15060	MetaHIT
Non-Phage	scaffold17512_2_MH0020	18679	MetaHIT
Non-Phage	scaffold1952_1_MH0020	20779	MetaHIT
Non-Phage	scaffold1953_13_MH0020	12689	MetaHIT
Non-Phage	scaffold20891_1_MH0020	13986	MetaHIT
Non-Phage	scaffold2887_1_MH0020	24746	MetaHIT
Non-Phage	scaffold3464_5_MH0020	10526	MetaHIT
Non-Phage	scaffold3985_1_MH0020	38663	MetaHIT
Non-Phage	scaffold43008_4_MH0020	12460	MetaHIT
Non-Phage	scaffold4814_3_MH0020	56056	MetaHIT
Non-Phage	scaffold528_8_MH0020	26194	MetaHIT
Non-Phage	scaffold7201_23_MH0020	16915	MetaHIT
Non-Phage	scaffold9941_7_MH0020	22670	MetaHIT
Non-Phage	scaffold52246_2_MH0022	15871	MetaHIT
Non-Phage	scaffold38000_2_MH0025	17530	MetaHIT
Non-Phage	scaffold12678_3_MH0026	39596	MetaHIT
Non-Phage	scaffold19380_3_MH0026	22596	MetaHIT
Non-Phage	scaffold3855_1_MH0026	20673	MetaHIT
Non-Phage	scaffold45452_1_MH0026	20413	MetaHIT
Non-Phage	scaffold599_1_MH0026	56188	MetaHIT
Non-Phage	scaffold7519_8_MH0026	26641	MetaHIT
Non-Phage	scaffold1048_1_MH0033	12625	MetaHIT
Non-Phage	scaffold15916_4_MH0035	10373	MetaHIT
Non-Phage	scaffold62402_1_MH0035	12384	MetaHIT
Non-Phage	scaffold82061_2_MH0035	13495	MetaHIT
Non-Phage	scaffold8222_1_MH0035	22035	MetaHIT
Non-Phage	scaffold96175_2_MH0035	11439	MetaHIT
Non-Phage	scaffold14270_2_MH0036	70682	MetaHIT
Non-Phage	scaffold24069_1_MH0036	16860	MetaHIT
Non-Phage	scaffold41_5_MH0036	10326	MetaHIT
Non-Phage	scaffold41_6_MH0036	68801	MetaHIT
Non-Phage	scaffold79363_2_MH0036	19243	MetaHIT
Non-Phage	scaffold1002_2_MH0037	14819	MetaHIT
Non-Phage	scaffold12274_3_MH0037	53204	MetaHIT
Non-Phage	scaffold16114_1_MH0037	19105	MetaHIT
Non-Phage	scaffold1684_2_MH0037	17973	MetaHIT
Non-Phage	scaffold2438_16_MH0037	24547	MetaHIT
Non-Phage	scaffold3057_7_MH0037	10940	MetaHIT
Non-Phage	scaffold3107_10_MH0037	11319	MetaHIT
Non-Phage	scaffold3729_10_MH0037	18144	MetaHIT
Non-Phage	scaffold3779_5_MH0037	24090	MetaHIT
Non-Phage	scaffold1407_1_MH0038	16866	MetaHIT
Non-Phage	scaffold27489_1_MH0038	19051	MetaHIT
Non-Phage	scaffold30921_5_MH0038	28444	MetaHIT
Non-Phage	scaffold34002_2_MH0038	12846	MetaHIT
Non-Phage	scaffold35259_1_MH0038	16132	MetaHIT
Non-Phage	scaffold41528_3_MH0038	18053	MetaHIT
Non-Phage	scaffold43816_3_MH0038	23801	MetaHIT
Non-Phage	scaffold818_4_MH0038	42519	MetaHIT
Non-Phage	scaffold18325_2_MH0039	40344	MetaHIT
Non-Phage	scaffold1847_2_MH0039	25707	MetaHIT
Non-Phage	scaffold3429_13_MH0039	15664	MetaHIT
Non-Phage	scaffold101148_2_MH0040	24084	MetaHIT
Non-Phage	scaffold105404_1_MH0040	11016	MetaHIT
Non-Phage	scaffold1423_1_MH0040	14654	MetaHIT
Non-Phage	scaffold29827_2_MH0040	20786	MetaHIT
Non-Phage	scaffold33862_1_MH0040	15653	MetaHIT
Non-Phage	scaffold83103_1_MH0040	40298	MetaHIT
Non-Phage	scaffold1628_4_MH0041	22963	MetaHIT
Non-Phage	scaffold1891_3_MH0041	15994	MetaHIT
Non-Phage	scaffold22151_2_MH0041	11176	MetaHIT
Non-Phage	scaffold2291_1_MH0041	27412	MetaHIT
Non-Phage	scaffold2311_1_MH0041	23513	MetaHIT
Non-Phage	scaffold2317_4_MH0041	13524	MetaHIT
Non-Phage	scaffold5077_3_MH0041	12152	MetaHIT
Non-Phage	scaffold54228_1_MH0041	14928	MetaHIT
Non-Phage	scaffold55386_2_MH0041	19052	MetaHIT
Non-Phage	scaffold6651_2_MH0041	12481	MetaHIT
Non-Phage	scaffold68222_2_MH0041	34331	MetaHIT
Non-Phage	scaffold7312_4_MH0041	19957	MetaHIT
Non-Phage	scaffold8520_2_MH0041	14459	MetaHIT
Non-Phage	scaffold9097_12_MH0042	13627	MetaHIT
Non-Phage	scaffold2873_4_MH0044	16736	MetaHIT
Non-Phage	scaffold12418_1_MH0049	11284	MetaHIT
Non-Phage	scaffold1784_4_MH0049	28234	MetaHIT
Non-Phage	scaffold36405_1_MH0049	10265	MetaHIT
Non-Phage	scaffold16543_2_MH0051	14928	MetaHIT
Non-Phage	scaffold3809_3_MH0051	15214	MetaHIT
Non-Phage	scaffold11982_2_MH0054	29227	MetaHIT
Non-Phage	scaffold12481_1_MH0054	28971	MetaHIT
Non-Phage	scaffold20974_2_MH0054	20886	MetaHIT
Non-Phage	scaffold21493_1_MH0054	35542	MetaHIT
Non-Phage	scaffold21587_1_MH0054	13806	MetaHIT
Non-Phage	scaffold22171_5_MH0054	14984	MetaHIT
Non-Phage	scaffold23079_6_MH0054	25016	MetaHIT
Non-Phage	scaffold24589_3_MH0054	17111	MetaHIT
Non-Phage	scaffold27633_3_MH0054	12653	MetaHIT
Non-Phage	scaffold33620_1_MH0054	12335	MetaHIT
Non-Phage	scaffold36568_2_MH0054	30855	MetaHIT
Non-Phage	scaffold43406_6_MH0054	14552	MetaHIT
Non-Phage	scaffold50854_6_MH0054	13323	MetaHIT
Non-Phage	scaffold81793_1_MH0054	13964	MetaHIT
Non-Phage	scaffold82163_1_MH0054	15273	MetaHIT
Non-Phage	scaffold82283_1_MH0054	14005	MetaHIT
Non-Phage	scaffold9916_5_MH0054	18899	MetaHIT
Non-Phage	scaffold38226_10_MH0056	22216	MetaHIT
Non-Phage	scaffold10272_2_MH0061	13000	MetaHIT
Non-Phage	scaffold11954_5_MH0061	17810	MetaHIT
Non-Phage	scaffold11468_2_MH0062	45201	MetaHIT
Non-Phage	scaffold15777_1_MH0062	10656	MetaHIT
Non-Phage	scaffold15999_2_MH0062	22790	MetaHIT
Non-Phage	scaffold36147_2_MH0062	38830	MetaHIT
Non-Phage	scaffold40937_3_MH0062	21477	MetaHIT
Non-Phage	scaffold4394_1_MH0062	57837	MetaHIT
Non-Phage	scaffold44235_4_MH0062	16136	MetaHIT
Non-Phage	scaffold48622_1_MH0062	33635	MetaHIT
Non-Phage	scaffold57396_1_MH0062	29133	MetaHIT
Non-Phage	scaffold89593_1_MH0062	17336	MetaHIT
Non-Phage	scaffold90096_1_MH0062	14962	MetaHIT
Non-Phage	scaffold3227_3_MH0065	59843	MetaHIT
Non-Phage	scaffold34213_7_MH0065	12317	MetaHIT
Non-Phage	scaffold10482_2_MH0067	30423	MetaHIT
Non-Phage	scaffold14771_1_MH0067	17159	MetaHIT
Non-Phage	scaffold15935_1_MH0067	16908	MetaHIT
Non-Phage	scaffold3031_1_MH0067	13421	MetaHIT
Non-Phage	scaffold3610_4_MH0067	22366	MetaHIT
Non-Phage	scaffold5381_5_MH0067	32016	MetaHIT
Non-Phage	scaffold10530_2_MH0068	51489	MetaHIT
Non-Phage	scaffold1256_2_MH0068	31333	MetaHIT
Non-Phage	scaffold1256_7_MH0068	24579	MetaHIT
Non-Phage	scaffold1317_1_MH0068	20141	MetaHIT
Non-Phage	scaffold1478_1_MH0068	78449	MetaHIT
Non-Phage	scaffold14910_3_MH0068	44257	MetaHIT
Non-Phage	scaffold1588_4_MH0068	26360	MetaHIT
Non-Phage	scaffold16072_2_MH0068	24478	MetaHIT
Non-Phage	scaffold1709_1_MH0068	21906	MetaHIT
Non-Phage	scaffold1785_2_MH0068	23322	MetaHIT
Non-Phage	scaffold19448_3_MH0068	43690	MetaHIT
Non-Phage	scaffold20200_2_MH0068	35995	MetaHIT
Non-Phage	scaffold2064_3_MH0068	20081	MetaHIT
Non-Phage	scaffold22791_1_MH0068	32643	MetaHIT
Non-Phage	scaffold2368_2_MH0068	26388	MetaHIT
Non-Phage	scaffold23929_2_MH0068	15326	MetaHIT
Non-Phage	scaffold257_2_MH0068	28040	MetaHIT
Non-Phage	scaffold2586_3_MH0068	24098	MetaHIT
Non-Phage	scaffold2608_1_MH0068	59393	MetaHIT
Non-Phage	scaffold3056_2_MH0068	37051	MetaHIT
Non-Phage	scaffold3503_4_MH0068	11118	MetaHIT
Non-Phage	scaffold378_2_MH0068	52841	MetaHIT
Non-Phage	scaffold378_4_MH0068	33789	MetaHIT
Non-Phage	scaffold40202_1_MH0068	36792	MetaHIT
Non-Phage	scaffold4506_3_MH0068	35471	MetaHIT
Non-Phage	scaffold4550_1_MH0068	63890	MetaHIT
Non-Phage	scaffold4586_10_MH0068	33816	MetaHIT
Non-Phage	scaffold4659_1_MH0068	18271	MetaHIT
Non-Phage	scaffold5154_5_MH0068	57963	MetaHIT
Non-Phage	scaffold57_1_MH0068	54832	MetaHIT
Non-Phage	scaffold57_3_MH0068	23099	MetaHIT
Non-Phage	scaffold637_3_MH0068	37322	MetaHIT
Non-Phage	scaffold6406_4_MH0068	42970	MetaHIT
Non-Phage	scaffold6542_3_MH0068	24635	MetaHIT
Non-Phage	scaffold6914_3_MH0068	13528	MetaHIT
Non-Phage	scaffold6975_6_MH0068	44601	MetaHIT
Non-Phage	scaffold73_7_MH0068	33069	MetaHIT
Non-Phage	scaffold754_3_MH0068	36263	MetaHIT
Non-Phage	scaffold8028_2_MH0068	28845	MetaHIT
Non-Phage	scaffold8525_5_MH0068	11804	MetaHIT
Non-Phage	scaffold8525_8_MH0068	10241	MetaHIT
Non-Phage	scaffold887_9_MH0068	27112	MetaHIT
Non-Phage	scaffold9058_2_MH0068	10602	MetaHIT
Non-Phage	scaffold939_15_MH0068	42837	MetaHIT
Non-Phage	scaffold9460_5_MH0068	28249	MetaHIT
Non-Phage	scaffold1317_3_MH0068b	35091	MetaHIT
Non-Phage	scaffold1867_5_MH0068v	19468	MetaHIT
Non-Phage	scaffold9781_1_MH0070	15030	MetaHIT
Non-Phage	scaffold4110_23_MH0071	24504	MetaHIT
Non-Phage	scaffold43428_1_MH0071	27118	MetaHIT
Non-Phage	scaffold3843_4_MH0072	31647	MetaHIT
Non-Phage	scaffold6141_19_MH0072	23931	MetaHIT
Non-Phage	scaffold12702_3_MH0074	20006	MetaHIT
Non-Phage	scaffold13234_3_MH0074	40444	MetaHIT
Non-Phage	scaffold1661_5_MH0074	19009	MetaHIT
Non-Phage	scaffold1671_11_MH0074	22688	MetaHIT
Non-Phage	scaffold2543_3_MH0074	34914	MetaHIT
Non-Phage	scaffold3491_14_MH0074	42899	MetaHIT
Non-Phage	scaffold3491_9_MH0074	30662	MetaHIT
Non-Phage	scaffold361_7_MH0074	10071	MetaHIT
Non-Phage	scaffold48145_1_MH0074	24410	MetaHIT
Non-Phage	scaffold6253_4_MH0074	15638	MetaHIT
Non-Phage	scaffold91_4_MH0074	56747	MetaHIT
Non-Phage	scaffold20176_2_MH0075	12804	MetaHIT
Non-Phage	scaffold656_3_MH0075	10071	MetaHIT
Non-Phage	scaffold70698_1_MH0076	12127	MetaHIT
Non-Phage	scaffold3254_1_MH0077	12732	MetaHIT
Non-Phage	scaffold85008_1_MH0080	12860	MetaHIT
Non-Phage	scaffold96988_1_MH0080	12707	MetaHIT
Non-Phage	scaffold98373_1_MH0080	22426	MetaHIT
Non-Phage	scaffold9402_7_MH0081	11987	MetaHIT
Non-Phage	scaffold2013_1_MH0083	11374	MetaHIT
Non-Phage	scaffold8025_2_MH0083	19523	MetaHIT
Non-Phage	scaffold10334_11_MH0085	30564	MetaHIT
Non-Phage	scaffold11353_1_MH0085	27847	MetaHIT
Non-Phage	scaffold13835_1_MH0085	20178	MetaHIT
Non-Phage	scaffold14980_3_MH0085	14830	MetaHIT
Non-Phage	scaffold1685_7_MH0085	52135	MetaHIT
Non-Phage	scaffold20572_6_MH0085	16904	MetaHIT
Non-Phage	scaffold2324_3_MH0085	19612	MetaHIT
Non-Phage	scaffold2447_9_MH0085	31472	MetaHIT
Non-Phage	scaffold2513_1_MH0085	24831	MetaHIT
Non-Phage	scaffold258_13_MH0085	15590	MetaHIT
Non-Phage	scaffold2769_3_MH0085	11844	MetaHIT
Non-Phage	scaffold28944_2_MH0085	41942	MetaHIT
Non-Phage	scaffold3936_3_MH0085	29930	MetaHIT
Non-Phage	scaffold479_3_MH0085	32180	MetaHIT
Non-Phage	scaffold5636_1_MH0085	66904	MetaHIT
Non-Phage	scaffold5927_2_MH0085	19603	MetaHIT
Non-Phage	scaffold9023_3_MH0085	17746	MetaHIT
Non-Phage	scaffold9480_2_MH0085	17908	MetaHIT
Non-Phage	scaffold25649_3_MH0086	30166	MetaHIT
Non-Phage	scaffold62446_1_MH0086	10593	MetaHIT
Non-Phage	scaffold22617_1_O2.UC-13	21914	MetaHIT
Non-Phage	scaffold1003_12_O2.UC-18	22472	MetaHIT
Non-Phage	scaffold130_8_O2.UC-18	41194	MetaHIT
Non-Phage	scaffold1457_1_O2.UC-18	25654	MetaHIT
Non-Phage	scaffold2688_4_O2.UC-18	34750	MetaHIT
Non-Phage	scaffold4775_5_O2.UC-18	14949	MetaHIT
Non-Phage	scaffold638_2_O2.UC-18	37391	MetaHIT
Non-Phage	scaffold654_3_O2.UC-18	10996	MetaHIT
Non-Phage	scaffold8206_1_O2.UC-18	16682	MetaHIT
Non-Phage	scaffold981_9_O2.UC-18	19805	MetaHIT
Non-Phage	scaffold1525_3_O2.UC-22	46934	MetaHIT
Non-Phage	scaffold32470_1_O2.UC-22	14590	MetaHIT
Non-Phage	scaffold15785_6_V1.CD-1	10337	MetaHIT
Non-Phage	scaffold17342_2_V1.CD-1	10982	MetaHIT
Non-Phage	scaffold1741_5_V1.CD-1	31028	MetaHIT
Non-Phage	scaffold535_4_V1.CD-1	29203	MetaHIT
Non-Phage	scaffold6672_4_V1.CD-1	28290	MetaHIT
Non-Phage	scaffold24637_1_V1.CD-11	14259	MetaHIT
Non-Phage	scaffold24667_1_V1.CD-12	12176	MetaHIT
Non-Phage	scaffold5600_2_V1.CD-12	30401	MetaHIT
Non-Phage	scaffold637_1_V1.CD-12	10308	MetaHIT
Non-Phage	scaffold9_1_V1.CD-12	16884	MetaHIT
Non-Phage	scaffold204_2_V1.CD-13	18146	MetaHIT
Non-Phage	scaffold10165_5_V1.CD-15	51307	MetaHIT
Non-Phage	scaffold10892_2_V1.CD-15	11838	MetaHIT
Non-Phage	scaffold1207_14_V1.CD-15	14161	MetaHIT
Non-Phage	scaffold12395_3_V1.CD-15	47504	MetaHIT
Non-Phage	scaffold1511_4_V1.CD-15	10481	MetaHIT
Non-Phage	scaffold17306_5_V1.CD-15	27102	MetaHIT
Non-Phage	scaffold18265_1_V1.CD-15	29274	MetaHIT
Non-Phage	scaffold27065_1_V1.CD-15	51048	MetaHIT
Non-Phage	scaffold3047_4_V1.CD-15	12808	MetaHIT
Non-Phage	scaffold4560_1_V1.CD-15	18965	MetaHIT
Non-Phage	scaffold45929_3_V1.CD-15	19384	MetaHIT
Non-Phage	scaffold5166_5_V1.CD-15	27814	MetaHIT
Non-Phage	scaffold5293_5_V1.CD-15	33107	MetaHIT
Non-Phage	scaffold5541_3_V1.CD-15	60721	MetaHIT
Non-Phage	scaffold5940_5_V1.CD-15	19930	MetaHIT
Non-Phage	scaffold6271_1_V1.CD-15	24985	MetaHIT
Non-Phage	scaffold6482_1_V1.CD-15	16952	MetaHIT
Non-Phage	scaffold667_2_V1.CD-15	13139	MetaHIT
Non-Phage	scaffold831_3_V1.CD-15	12636	MetaHIT
Non-Phage	scaffold858_11_V1.CD-15	10284	MetaHIT
Non-Phage	scaffold858_3_V1.CD-15	10389	MetaHIT
Non-Phage	scaffold9230_4_V1.CD-15	34969	MetaHIT
Non-Phage	scaffold20872_1_V1.CD-4	12876	MetaHIT
Non-Phage	scaffold3932_3_V1.CD-4	25971	MetaHIT
Non-Phage	scaffold47114_5_V1.CD-4	12406	MetaHIT
Non-Phage	scaffold57271_1_V1.CD-4	15666	MetaHIT
Non-Phage	scaffold427_9_V1.CD-6	28063	MetaHIT
Non-Phage	scaffold2649_1_V1.CD-8	12537	MetaHIT
Non-Phage	scaffold56489_2_V1.CD-8	17947	MetaHIT
Non-Phage	scaffold6138_7_V1.CD-9	22186	MetaHIT
Non-Phage	scaffold6385_1_V1.CD-9	41336	MetaHIT
Non-Phage	scaffold29280_1_V1.UC-10	11129	MetaHIT
Non-Phage	scaffold10525_1_V1.UC-13	41311	MetaHIT
Non-Phage	scaffold12353_3_V1.UC-13	25363	MetaHIT
Non-Phage	scaffold1457_2_V1.UC-13	16446	MetaHIT
Non-Phage	scaffold15707_1_V1.UC-13	10249	MetaHIT
Non-Phage	scaffold30329_1_V1.UC-13	16935	MetaHIT
Non-Phage	scaffold3138_3_V1.UC-13	16788	MetaHIT
Non-Phage	scaffold3138_5_V1.UC-13	13506	MetaHIT
Non-Phage	scaffold3755_2_V1.UC-13	14014	MetaHIT
Non-Phage	scaffold6053_7_V1.UC-13	21017	MetaHIT
Non-Phage	scaffold70255_1_V1.UC-13	15305	MetaHIT
Non-Phage	scaffold7727_3_V1.UC-13	12069	MetaHIT
Non-Phage	scaffold1113_1_V1.UC-15	47616	MetaHIT
Non-Phage	scaffold14350_1_V1.UC-15	86090	MetaHIT
Non-Phage	scaffold16340_4_V1.UC-15	21913	MetaHIT
Non-Phage	scaffold16675_1_V1.UC-15	10934	MetaHIT
Non-Phage	scaffold2083_5_V1.UC-15	124194	MetaHIT
Non-Phage	scaffold20966_1_V1.UC-15	26384	MetaHIT
Non-Phage	scaffold3948_1_V1.UC-15	23477	MetaHIT
Non-Phage	scaffold4669_2_V1.UC-15	15367	MetaHIT
Non-Phage	scaffold631_3_V1.UC-15	14368	MetaHIT
Non-Phage	scaffold19588_1_V1.UC-17	11594	MetaHIT
Non-Phage	scaffold1985_5_V1.UC-17	17968	MetaHIT
Non-Phage	scaffold27322_4_V1.UC-17	16597	MetaHIT
Non-Phage	scaffold30434_1_V1.UC-17	14256	MetaHIT
Non-Phage	scaffold38952_6_V1.UC-17	13735	MetaHIT
Non-Phage	scaffold39108_1_V1.UC-17	16053	MetaHIT
Non-Phage	scaffold39194_1_V1.UC-17	18493	MetaHIT
Non-Phage	scaffold45799_2_V1.UC-17	20149	MetaHIT
Non-Phage	scaffold51033_3_V1.UC-17	20196	MetaHIT
Non-Phage	scaffold10599_4_V1.UC-18	17856	MetaHIT
Non-Phage	scaffold17671_1_V1.UC-18	39411	MetaHIT
Non-Phage	scaffold21958_3_V1.UC-18	13432	MetaHIT
Non-Phage	scaffold21406_5_V1.UC-19	12176	MetaHIT
Non-Phage	scaffold7572_1_V1.UC-19	29513	MetaHIT
Non-Phage	scaffold23330_1_V1.UC-6	13160	MetaHIT
Non-Phage	scaffold2398_1_V1.UC-7	11353	MetaHIT
Unclassified	scaffold8673_8_MH0002	12441	MetaHIT
Unclassified	scaffold24964_5_MH0018	11466	MetaHIT
Unclassified	scaffold14522_6_MH0038	12076	MetaHIT
Phage	scaffold20695_1_MH0003	19980	MetaHIT
Phage	scaffold76785_2_MH0006	25407	MetaHIT
Phage	C1983448_1_MH0007	13280	MetaHIT
Phage	scaffold23150_6_MH0009	15056	MetaHIT
Phage	scaffold63396_1_MH0009	15972	MetaHIT
Phage	scaffold93605_5_MH0011	12085	MetaHIT
Phage	scaffold156493_1_MH0012	14985	MetaHIT
Phage	scaffold158359_1_MH0012	17283	MetaHIT
Phage	scaffold739_5_MH0013	48830	MetaHIT
Phage	scaffold5177_1_MH0014	33587	MetaHIT
Phage	C1737689_1_MH0015	14513	MetaHIT
Phage	scaffold25745_3_MH0016	42567	MetaHIT
Phage	scaffold1833_2_MH0020	48903	MetaHIT
Phage	scaffold18411_2_MH0020	63666	MetaHIT
Phage	scaffold90163_2_MH0025	19106	MetaHIT
Phage	scaffold43617_1_MH0033	12431	MetaHIT
Phage	scaffold96543_1_MH0035	13003	MetaHIT
Phage	scaffold82832_1_MH0038	20067	MetaHIT
Phage	scaffold21727_1_MH0039	28539	MetaHIT
Phage	scaffold36628_9_MH0039	13706	MetaHIT
Phage	scaffold73819_3_MH0039	14536	MetaHIT
Phage	scaffold36512_2_MH0041	19511	MetaHIT
Phage	scaffold56497_1_MH0041	18916	MetaHIT
Phage	scaffold38994_2_MH0042	54065	MetaHIT
Phage	scaffold22381_1_MH0049	17847	MetaHIT
Phage	scaffold20440_2_MH0058	21952	MetaHIT
Phage	scaffold23105_5_MH0059	20077	MetaHIT
Phage	scaffold930_2_MH0061	24010	MetaHIT
Phage	scaffold8102_2_MH0062	27551	MetaHIT
Phage	scaffold8803_5_MH0062	32440	MetaHIT
Phage	scaffold16062_4_MH0063	14029	MetaHIT
Phage	scaffold16062_5_MH0063	15218	MetaHIT
Phage	scaffold33361_1_MH0067	19871	MetaHIT
Phage	scaffold6292_1_MH0067	19550	MetaHIT
Phage	scaffold17211_1_MH0068	49986	MetaHIT
Phage	scaffold6082_3_MH0068	13496	MetaHIT
Phage	scaffold8153_2_MH0069	13123	MetaHIT
Phage	scaffold23106_1_MH0070	13587	MetaHIT
Phage	scaffold71140_1_MH0070	15336	MetaHIT
Phage	scaffold127_4_MH0071	35503	MetaHIT
Phage	scaffold19851_6_MH0071	12463	MetaHIT
Phage	scaffold22053_5_MH0071	10107	MetaHIT
Phage	scaffold262_1_MH0071	22035	MetaHIT
Phage	scaffold262_2_MH0071	33403	MetaHIT
Phage	scaffold16715_1_MH0072	12972	MetaHIT
Phage	scaffold16715_4_MH0072	10885	MetaHIT
Phage	scaffold8042_23_MH0072	10851	MetaHIT
Phage	scaffold21499_1_MH0073	11240	MetaHIT
Phage	scaffold10269_2_MH0076	14034	MetaHIT
Phage	scaffold47158_1_MH0076	25488	MetaHIT
Phage	scaffold21092_1_MH0080	31955	MetaHIT
Phage	scaffold105621_1_MH0082	29294	MetaHIT
Phage	scaffold11813_4_MH0082	11115	MetaHIT
Phage	scaffold11813_5_MH0082	37138	MetaHIT
Phage	scaffold18895_1_MH0083	17982	MetaHIT
Phage	scaffold1988_10_MH0083	15020	MetaHIT
Phage	scaffold29958_1_MH0083	23403	MetaHIT
Phage	scaffold33311_3_MH0083	13517	MetaHIT
Phage	scaffold10385_2_MH0084	10335	MetaHIT
Phage	scaffold9123_8_MH0084	11670	MetaHIT
Phage	scaffold4201_1_MH0085	29496	MetaHIT
Phage	scaffold46512_2_MH0085	16720	MetaHIT
Phage	scaffold61976_1_MH0085	15847	MetaHIT
Phage	scaffold8327_6_MH0085	31438	MetaHIT
Phage	scaffold8327_7_MH0085	22602	MetaHIT
Phage	scaffold27199_4_MH0086	25464	MetaHIT
Phage	scaffold28607_1_MH0086	15873	MetaHIT
Phage	scaffold12451_1_O2.UC-13	15942	MetaHIT
Phage	scaffold5400_2_O2.UC-17	11663	MetaHIT
Phage	scaffold2660_7_O2.UC-18	17224	MetaHIT
Phage	scaffold4730_3_O2.UC-18	10023	MetaHIT
Phage	scaffold17094_1_O2.UC-19	55547	MetaHIT
Phage	scaffold8035_2_V1.CD-12	23685	MetaHIT
Phage	scaffold9348_1_V1.CD-15	14421	MetaHIT
Phage	scaffold736_6_V1.CD-6	12571	MetaHIT
Phage	scaffold16732_6_V1.CD-8	25301	MetaHIT
Phage	scaffold47587_1_V1.CD-8	15281	MetaHIT
Phage	scaffold5655_10_V1.UC-10	43388	MetaHIT
Phage	scaffold98234_1_V1.UC-10	11456	MetaHIT
Phage	scaffold98597_1_V1.UC-10	19667	MetaHIT
Phage	scaffold17066_10_V1.UC-14	52029	MetaHIT
Phage	scaffold25900_3_V1.UC-17	11830	MetaHIT
Phage	scaffold27220_3_V1.UC-17	16040	MetaHIT
Phage	scaffold1994_4_V1.UC-7	19673	MetaHIT
Phage	scaffold1994_7_V1.UC-7	20528	MetaHIT
