# Supplementary material for: Genome signature-based dissection of human gut metagenomes to extract subliminal viral sequences
Source: Nat Commun. 2013 Sep 16;4:2420. doi: 10.1038/ncomms3420 (PMC3778543; doi:10.1038/ncomms3420)
Supplement: Supplementary Data 2 — Confirmation of TUP-based PGSR phage-host affiliation by alignments to bacterial chromosomes. [file ncomms3420-s3.xlsx]

## Sheet: Data 2
Supplementary Data 2: Confirmation of TUP-based PGSR phage-host affiliation by alignments to bacterial chromosomes.
Cluster 1	PGSR Phage	Host range affiliation by nt similarity 2 (This study; values in parentheses show % query coverage)	Host range affiliation by ORF aa similarity 3 (This study; Values in parentheses show number of individual ORFs generating valid hits to each genus)		Host range affiliation by Stern et al. 2012 4 (CRISPR derived phage contigs affiliated by CRISPR spacer homology or Blastn searches)
I	scaffold82832_1_MH0038	-	-
I	scaffold36628_9_MH0039	-	-	-
I	scaffold73819_3_MH0039	Bacteroides sp. 1_1_6 (99.63)	Bacteroides (24)	Bacteroides sp. 1_1_6
I	scaffold8803_5_MH0062	Bacteroides novel WH2-6.0 (15.53)	Bacteroides (15)	Bacteroides cellulosilyticus DSM 14838
I	scaffold10269_2_MH0076	Bacteroides egerthii 1_2_48FAA (36.23)	Bacteroides (4)	-
I	scaffold18895_1_MH0083	Bacteroides sp. D20 (5.86)	Bacteroides (2) Brucella (1)	-
I	scaffold736_6_V1.CD-6	-	-	-
II	scaffold76785_2_MH0006		Bacteroides (6)	-
II	scaffold23150_6_MH0009	Bacteroides sp. D22 (100)	Bacteroides (13)	-
II	scaffold63396_1_MH0009	-	-	-
II	scaffold93605_5_MH0011	-	-	-
II	scaffold156493_1_MH0012	-	Bacteroides (4)	-
II	scaffold158359_1_MH0012	Bacteroides sp. 1_1_14 (65.63)	Bacteroides (10)	-
II	scaffold739_5_MH0013	Bacteroides stercoris 2.0.1 (2.84)	Bacteroides (9)	-
II	scaffold5177_1_MH0014	Bacteroides stercoris 2.0.1 (4.13)	Bacteroides (10)	-
II	C1737689_1_MH0015	-	-	-
II	scaffold25745_3_MH0016	Bacteroides stercoris 2.0.1(51.25)	Bacteroides (50)	-
II	scaffold1833_2_MH0020	Bacteroides ovatus MSIQ (33.21)	Bacteroides (43)	-
II	scaffold18411_2_MH0020	Bacteroides stercoris 2.0.1 (43.28)	Bacteroides (72)	Bacteroides stercoris ATCC 43183
II	scaffold90163_2_MH0025	-	-	-
II	scaffold96543_1_MH0035	Bacteroides novel WH2-6.0 (11.94)	Bacteroides (3)	-
II	scaffold36512_2_MH0041	Bacteroides stercoris 2.0.1 (100)	Bacteroides (17)	-
II	scaffold56497_1_MH0041	Bacteroides sp. D22 (49.79)	Bacteroides (20)	-
II	scaffold38994_2_MH0042	Bacteroides stercoris 2.0.1 (51.88)	Bacteroides (77)	Bacteroides stercoris ATCC 43183
II	scaffold22381_1_MH0049	Bacteroides sp. 3_1_40A (8.30)	-	R
II	scaffold20440_2_MH0058	-	-	-
II	scaffold930_2_MH0061	-	-	-
II	scaffold33361_1_MH0067	Bacteroides sp. D20 (17.59)	Bacteroides (15) Parabacteroides (1) Brucella (3)	-
II	scaffold17211_1_MH0068	Bacteroides stercoris 2.0.1 (45.64)	Bacteroides (61)	Bacteroides stercoris ATCC 43183
II	scaffold8153_2_MH0069	Bacteroides thetaiotaomicron VPI-5482 (34.57)	Bacteroides (5) Parabacteroides (1)	-
II	scaffold23106_1_MH0070	Bacteroides egerthii 1_2_48FAA (85.31)	Bacteroides (25)	-
II	scaffold127_4_MH0071	Bacteroides fragilis 3_1_12 (72.37)	Bacteroides (23) Odoribacter (23)	-
II	scaffold262_1_MH0071	Bacteroides sp. D22 (94.20)	Bacteroides (37)	-
II	scaffold262_2_MH0071	Bacteroides stercoris 2.0.1 (82.40)	Bacteroides (41)	-
II	scaffold11813_4_MH0082	Bacteroides stercoris 2.0.1 (99.47)	Bacteroides (6)	-
II	scaffold11813_5_MH0082	Bacteroides sp. D22 (63.36)	Bacteroides (55)	-
II	scaffold29958_1_MH0083	-	Bacteroides (4)	-
II	scaffold33311_3_MH0083	Bacteroides sp. 9_1_42FAA (16.96)	Bacteroides (9)	-
II	scaffold10385_2_MH0084	-	Bacteroides (5)	-
II	scaffold4201_1_MH0085	Bacteroides sp. D22 (86.45)	Bacteroides (51)	-
II	scaffold61976_1_MH0085	Bacteroides sp. 2_2_4 (9.65)	Bacteroides (7)	-
II	scaffold8327_6_MH0085	Bacteroides stercoris 2.0.1 (4.42)	Bacteroides (9)	-
II	scaffold8327_7_MH0085	-	-	-
II	scaffold27199_4_MH0086	Bacteroides stercoris 2.0.1 (99.48)	Bacteroides (25)	-
II	scaffold28607_1_MH0086	Bacteroides sp. D22 (100)	Bacteroides (24)	-
II	scaffold12451_1_O2.UC-13	-	-	-
II	scaffold5400_2_O2.UC-17	Bacteroides sp. D22 (100)	Bacteroides (24)	-
II	scaffold4730_3_O2.UC-18	Bacteroides sp. 2_2_4 (15.45)	Bacteroides (4)	-
II	scaffold17094_1_O2.UC-19	Bacteroides stercoris 2.0.1 (45.78)	Bacteroides (67)	Bacteroides stercoris ATCC 43183
II	scaffold8035_2_V1.CD-12	Bacteroides sp. D2 (26.56)	Bacteroides (20)	-
II	scaffold9348_1_V1.CD-15	Bacteroides sp. D20 (26.93)	Bacteroides (6)	-
II	scaffold16732_6_V1.CD-8	-	Bacteroides (6)	-
II	scaffold47587_1_V1.CD-8	-	-	-
II	scaffold98234_1_V1.UC-10	Bacteroides sp. D22 (35.85)	Bacteroides (12)	-
II	scaffold98597_1_V1.UC-10	Bacteroides stercoris 2.0.1 (39.40)	Bacteroides (29)	-
II	scaffold17066_10_V1.UC-14	Bacteroides stercoris 2.0.1 (42.36)	Bacteroides (61)	Bacteroides stercoris ATCC 43183
II	scaffold25900_3_V1.UC-17	-	-	-
II	scaffold27220_3_V1.UC-17	-	Bacteroides (6)	Bacteroides sp. 4_3_47FAA_32443 (C)
II	scaffold1994_4_V1.UC-7	Bacteroides sp. D22 (99.98)	Bacteroides (16)	-
II	scaffold1994_7_V1.UC-7	Bacteroides sp. D22 (44.99)	Bacteroides (30)	-
III	scaffold20695_1_MH0003	-	Bacteroides (6) Alistipes (1)	-
III	scaffold23105_5_MH0059	-	Bacteroides (2)	-
III	scaffold8102_2_MH0062	Alistipes putredinis 2.0.1 (4.31)	Bacteroides (2)	-
III	scaffold16062_4_MH0063	Bacteroides coprocola-2.0.1 (7.71)	Bacteroides (2)	-
III	scaffold16062_5_MH0063	-	Bacteroides (3) Alistipes (1)	-
III	scaffold6292_1_MH0067	Alistipes putredinis 2.0.1 (6.08)	Bacteroides (5)	-
III	scaffold8042_23_MH0072	Bacteroides sp. D2 (37.54)	Bacteroides (9)	-
III	scaffold47158_1_MH0076	Alistipes putredinis 2.0.1 (4.66)	Bacteroides (2)	-
III	scaffold21092_1_MH0080	Bacteroides caccae MSIQ (3.41)	Bacteroides (11) Odoribacter (1)	-
III	scaffold105621_1_MH0082	Bacteroides coprocola 2.0.1 (4.71)	Bacteroides(11)	-
III	scaffold46512_2_MH0085	Bacteroides thetaiotaomicron 3731-4.0 (17.85)	Bacteroides (6)	-
III	scaffold5655_10_V1.UC-10	Alistipes putredinis 2.0.1 (2.74)	Bacteroides (2)	-
IV	C1983448_1_MH0007	-	-	-
IV	scaffold43617_1_MH0033	-	-	-
IV	scaffold21727_1_MH0039	-	Bacteroides (2)	R
IV	scaffold6082_3_MH0068	-	-	-
IV	scaffold71140_1_MH0070	Eubacterium rectale 8.0 (6.59)	-	R
IV	scaffold19851_6_MH0071	-	-	R
IV	scaffold22053_5_MH0071	-	Eubacterium (3)	R
IV	scaffold16715_1_MH0072	-	-	-
IV	scaffold16715_4_MH0072	-	-	-
IV	scaffold21499_1_MH0073	-	-	-
IV	scaffold1988_10_MH0083	-	-	R
IV	scaffold9123_8_MH0084	-	-	-
IV	scaffold2660_7_O2.UC-18	-	Clostridium (1) Bryantella (1) Blautia (1)	-
