# Supplementary material for: Genome signature-based dissection of human gut metagenomes to extract subliminal viral sequences
Source: Nat Commun. 2013 Sep 16;4:2420. doi: 10.1038/ncomms3420 (PMC3778543; doi:10.1038/ncomms3420)
Supplement: Supplementary Data 3 — Gut associated chromosomal sequences. [file ncomms3420-s4.xlsx]

## Sheet: Data 3
Supplementary Data 3: Gut associated chromosomal sequences.
Kingdom	Order	Source1	Column1	Total2
		HMP	NCBI
Archaea	Methanobacteriales	2		2
Bacteria	Bacillales	3	22	25
	Bacteroidales	51	7	58
	Bifidobacteriales	9	14	23
	Burkholderiales	2		2
	Clostridiales	52	12	64
	Coriobacteriales	3		3
	Enterobacteriales	8	30	38
	Erysipelotrichales	4		4
	Fusobacteriales	19		19
	Lactobacillales	47	36	83
	Selenomonadales	1		1
	Unclassified	1		1
	Vibrionales	1		1
	Total	203	121	324
