# Supplementary material for: Genome signature-based dissection of human gut metagenomes to extract subliminal viral sequences
Source: Nat Commun. 2013 Sep 16;4:2420. doi: 10.1038/ncomms3420 (PMC3778543; doi:10.1038/ncomms3420)
Supplement: Supplementary Data 4 — All chromosomal sequences utilised. [file ncomms3420-s5.xlsx]

## Sheet: Data 4
Supplementary Data 4: All chromosomal sequences utilised.
Kingdom	Order	Source1	Column1	Total2
		HMP	NCBI
	Acidilobales		1	1
	Archaeoglobales		4	4
	Cenarchaeales		1	1
	Desulfurococcales		10	10
	Euryarchaeota		1	1
	Halobacteriales		18	18
	Methanobacteriales	2	8	10
	Methanocellales		2	2
Archaea (121)	Methanococcales		15	15
	Methanomicrobiales		6	6
	Methanopyrales		1	1
	Methanosarcinales		9	9
	Nitrosopumilales		1	1
	Sulfolobales		13	13
	Thermococcales		12	12
	Thermoplasmatales		3	3
	Thermoproteales		11	11
	Unclassified		3	3
	Acholeplasmatales		5	5
	Acidimicrobiales		1	1
	Acidithiobacillales		4	4
	Acidobacteria		3	3
	Acidobacteriales		3	3
	Actinomycetales	1	116	117
	Aeromonadales		4	4
	Alphaproteobacteria		5	5
	Alteromonadales		36	36
	Anaerolineales		1	1
	Aquificales		9	9
	Bacillales	3	93	96
	Bacteroidales	53	18	71
	Bacteroidetes order II Incertae sedis		4	4
	Bdellovibrionales		1	1
	Betaproteobacteria		2	2
	Bifidobacteriales	10	16	26
	Burkholderiales	2	121	123
	Campylobacterales	5	34	39
Bacteria (1700)	Cardiobacteriales		1	1
	Caulobacterales		8	8
	Chlamydiales		21	21
	Chlorobiales		11	11
	Chloroflexales		5	5
	Chloroflexi		1	1
	Chromatiales		9	9
	Chroococcales		20	20
	Chrysiogenales		1	1
	Clostridiales	52	65	117
	Coriobacteriales	3	7	10
	Cyanobacteria		4	4
	Cytophagales		7	7
	Deferribacterales		4	4
	Dehalococcoidales		5	5
	Deinococcales		7	7
	Desulfarculales		1	1
	Desulfobacterales		6	6
	Desulfovibrionales	2	11	13
	Desulfurellales		1	1
	Desulfuromonadales		10	10
	Dictyoglomales		2	2
	Elusimicrobiales		1	1
	Enterobacteriales	15	122	137
	Entomoplasmatales		1	1
	Epsilonproteobacteria		2	2
	Erysipelotrichales	7	1	8
	Fibrobacterales		1	1
	Flavobacteriales		27	27
	Fusobacteriales	20	5	25
	Gallionellales		2	2
	Gammaproteobacteria		2	2
	Gemmatimonadales		1	1
	Gloeobacteria		1	1
	Halanaerobiales		3	3
	Herpetosiphonales		1	1
	Hydrogenophilales		1	1
	Lactobacillales	50	105	155
	Legionellales		11	11
	Magnetococcales		1	1
	Methylacidiphilales		1	1
	Methylococcales		3	3
	Methylophilales		5	5
	Mycoplasmatales		32	32
	Myxococcales		8	8
	Natranaerobiales		1	1
	Nautiliales		1	1
	Neisseriales		11	11
	Nitrosomonadales		5	5
	Nitrospirales		2	2
	Nostocales		4	4
	Oceanospirillales		8	8
	Parvularculales		1	1
	Pasteurellales		20	20
	Planctomycetales		5	5
	Prochlorales		12	12
	Pseudomonadales		37	37
	Puniceicoccales		1	1
	Rhizobiales		87	87
	Rhodobacterales		20	20
	Rhodocyclales		4	4
Bacteria	Rhodospirillales		12	12
	Rickettsiales		33	33
	Rubrobacterales		1	1
	Selenomonadales	1	4	5
	Solibacterales		1	1
	Solirubrobacterales		1	1
	Sphaerobacterales		2	2
	Sphingobacteriales		5	5
	Sphingomonadales		13	13
	Spirochaetales		37	37
	Synergistales		3	3
	Syntrophobacterales		3	3
	Thermales		7	7
	Thermoanaerobacterales		26	26
	Thermodesulfobacteriales		2	2
	Thermomicrobiales		1	1
	Thermotogales		12	12
	Thiotrichales		12	12
	Unclassified	1	9	10
	Verrucomicrobiales		1	1
	Vibrionales	1	32	33
	Xanthomonadales		18	18
	Total	228	1593	1821
