# Supplementary material for: Genome signature-based dissection of human gut metagenomes to extract subliminal viral sequences
Source: Nat Commun. 2013 Sep 16;4:2420. doi: 10.1038/ncomms3420 (PMC3778543; doi:10.1038/ncomms3420)
Supplement: Supplementary Data 6 — Select sub-set of phage genome sequences. [file ncomms3420-s7.xlsx]

## Sheet: Data 6
Supplementary Data 6: Select sub-set of phage genome sequences.
Family	Host Genus1	Source2	Column1	Total3
		Moore Marine	NCBI
Corticoviridae	Pseudoalteromonas		1	1
Inoviridae	Vibrio		1	1
Myoviridae (167)	Acinetobacter		4	4
	Actinobacillus		1	1
	Aeromonas		8	8
	Aggregatibacter		1	1
	Bacillus		2	2
	Bdellovibrio		1	1
	Brochothrix		1	1
	Burkholderia		14	14
	Campylobacter		1	1
	Clostridium		4	4
	Cyanophage	6		6
	Deftia		1	1
	Enterobacteria		25	25
	Enterococcus		1	1
	Erwinia		3	3
	Escherichia		2	2
	Haemophilus		2	2
	Halomonas		1	1
	Klebsiella		1	1
	Lactobacillus		3	3
	Listeria		1	1
	Mannheimia		1	1
	Microcystis		1	1
	Mycobacterium		8	8
	Pasteurella		1	1
	Prochlorococcus	6	6	10
	Pseudomonas		11	11
	Ralstonia		2	2
	Rhodothermus		1	1
	Salmonella		1	1
	Shigella		3	3
	Staphylococcus		3	3
	Streptococcus		1	1
	Synechococcus	17	10	27
	Thermus		2	2
	Unknown		1	1
	Vibrio	1	6	7
	Xanthomonas		1	1
	Yersinia		1	1
Plasmaviridae	Acholeplasma		1	1
Podoviridae (108)	Actinomyces		1	1
	Acyrthosiphon		1	1
	Bacillus		3	3
	Bordetella		3	3
	Burkholderia		3	3
	Candidatus Hamiltonia		1	1
	Cyanophage	3	1	4
	Enterobacteria		24	24
	Erwinia		1	1
	Escherichia		2	2
	Klebsiella		3	3
	Kluyvera		1	1
	Lactococcus		2	2
	Morganella		1	1
	Mycoplasma		1	1
	Myxococcus		1	1
	Pantoea		1	1
	Phormidium		2	2
	Prochlorococcus	1	1	2
	Pseudomonas		17	17
	Ralstonia		1	1
	Roseobacter		1	1
	Roseophage		2	2
	Salmonella		6	6
	Staphylococcus		4	4
	Streptococcus		2	2
	Synechococcus	3	1	4
	Thalassomonas		1	1
	Vibrio		8	8
	Xylella		1	1
	Yersinia		4	4
Siphoviridae (279)	Actinoplanes		1	1
	Azospirillum		1	1
	Bacillus		10	10
	Bacteroides		2	2
	Brochothrix		2	2
	Burkholderia		8	8
	Clavibacter		1	1
	Clostridium		5	5
	Colwellia	1		1
	Corynebacterium		2	2
	Cyanophage		1	1
	Enterobacteria		18	18
	Enterococcus		7	7
	Escherichia		1	1
	Flavobacterium		1	1
	Gordonia		1	1
	Klebsiella		1	1
	Lactobacillus		11	11
	Lactococcus		25	25
	Listeria		8	8
	Listonella		1	1
	Microbacterium		1	1
	Mycobacterium		61	61
	Propionibacterium		3	3
	Pseudoalteromonas		1	1
	Pseudomonas		13	13
	Rhizobium		1	1
	Roseobacter		1	1
	Salmonella		5	5
	Shigella		1	1
	Sodalis		1	1
	Staphylococcus		42	42
	Stenotrophomonas		1	1
	Streptococcus		20	20
	Streptomyces		5	5
	Synechococcus	2	2	4
	Thermus		2	2
	Tsukamurella		1	1
	Unclassified Alpha Proteobacteria		1	1
	Unknown	1	1	2
	Xanthomonas		4	4
	Yersinia		1	1
Tectiviridae (4)	Bacillus		3	3
	Enterobacteria		1	1
Unknown/unclassified (86)	Aeromonas	1		1
	Bacillus		3	3
	Cellulophaga	3		3
	Clostridium		1	1
	Cyanophage	10		10
	Enterobacteria		2	2
	Geobacillus		2	2
	Halorubrum	2		2
	Lactobacillus		1	1
	Mycobacterium		1	1
	Mycoplasma		2	2
	Paenibacillus	1		1
	Prochlorococcus	5	2	7
	Pseudoalteromonas	1		1
	Pseudomonas		1	1
	Psychrobacter	1		1
	Rhodobacter	2		2
	Rhodovulum	1		1
	Salicola	1		1
	Salmonella		3	3
	Silicibacter	1		1
	Sinorhizobium		1	1
	Sodalis		1	1
	Staphylococcus		6	6
	Streptococcus		6	6
	Sulfitobacter	3		3
	Synechococcus	3		3
	Thermus		2	2
	Vibrio	15		15
	Xanthomonas		1	1
	Unknown	1		1
	Total	90	555	647
